# Supplementary material for: Computational Analysis of Neuromuscular Adaptations to Strength and Plyometric Training: An Integrated Modeling Study
Source: Sports (Basel). 2025 Sep 1;13(9):298. doi: 10.3390/sports13090298 (PMC12473730; doi:10.3390/sports13090298)
Supplement: Supplementary file 1 [file sports-13-00298-s001.zip]

Archive with 1 entries (1 files):
- sports-3814232-supplementary.pdf
